# Supplementary material for: Ring-Opening Metathesis Polymerization and Related Olefin Metathesis Reactions in Benzotrifluoride as an Environmentally Advantageous Medium
Source: Int J Mol Sci. 2022 Dec 30;24(1):671. doi: 10.3390/ijms24010671 (PMC9820898; doi:10.3390/ijms24010671)
Supplement: Supplementary file 1 [file ijms-24-00671-s001.zip]

Archive with 1 entries (1 files):
- ijms-2118803-supplementary.pdf
